# Supplementary material for: High-Throughput Analysis of Amino Acids for Protein Quantification in Plant and Animal-Derived Samples Using High Resolution Mass Spectrometry
Source: Molecules. 2021 Dec 14;26(24):7578. doi: 10.3390/molecules26247578 (PMC8705696; doi:10.3390/molecules26247578)
Supplement: Supplementary file 1 [file molecules-26-07578-s001.zip]

Archive with 1 entries (1 files):
- molecules-1455607-supplementary.pdf
